# Supplementary material for: Comparison of the efficacy of antidiabetic agents in type 2 diabetes with MASLD: a network meta-analysis
Source: Front Endocrinol (Lausanne). 2026 Jan 7;16:1659740. doi: 10.3389/fendo.2025.1659740 (PMC12819300; doi:10.3389/fendo.2025.1659740)
Supplement: Supplementary file 1 [file Table1.xlsx]

## Sheet: 联赛ALT
Dapagliflozin	Empagliflozin	Ertugliflozin	Exenatide	Gliclazide	Glimepiride	Insulin	Ipragliflozin	Liraglutide	Metformin	Ozempic	Pioglitazone	Placebo	Rybelsus	Sitagliptin	Tofogliflozin
Dapagliflozin	4.92 (-16.04, 6.01)​	54.96 (-71.23, -39.08)	7.64 (-22.40, 6.61)	-5.79 (-9.68, 20.87)	-9.37 (-2.86, 22.39)	7.15 (-23.62, 8.90)	5.03 (-24.13, 13.73)	1.03 (-13.57, 10.93)	-3.31 (-10.74, 16.98)	12.00 (-30.40, 5.90)	6.43 (-15.30, 2.02)	-4.00 (-5.45, 12.96)	2.48 (-21.88, 16.49)	-1.93 (-12.82, 16.00)	-9.17 (-7.27, 24.35)
4.92 (-6.01, 16.04)	Empagliflozin	50.04 (-65.83, -34.36)	2.71 (-17.17, 11.45)	-10.66 (-4.21, 25.45)	-14.27 (0.23, 29.35)	2.21 (-18.49, 13.86)	0.13 (-19.09, 18.72)	-3.87 (-7.91, 15.33)	-8.20 (-5.16, 21.64)	7.05 (-24.85, 10.42)	1.53 (-10.18, 7.06)	-8.92 (0.61, 16.92)	-2.43 (-16.37, 20.94)	-6.82 (-6.22, 19.47)	-14.08 (-2.65, 29.75)
54.96 (39.08, 71.23)	50.04 (34.36, 65.83)	Ertugliflozin	-47.31 (28.70, 65.85)	-60.75 (41.68, 79.71)	-64.34 (46.27, 83.48)	-47.82 (27.76, 67.77)	-49.91 (27.74, 72.14)	-53.90 (37.12, 70.47)	-58.24 (40.33, 76.13)	-42.96 (21.69, 64.10)	-48.53 (34.13, 62.97)	-58.97 (44.57, 73.32)	-52.45 (30.29, 74.55)	-56.87 (38.57, 74.90)	-64.15 (43.69, 83.55)
7.64 (-6.61, 22.40)	2.71 (-11.45, 17.17)	-47.31 (-65.85, -28.70)	Exenatide	-13.42 (-1.36, 28.32)	-17.00 (0.62, 34.64)	-0.49 (-13.41, 14.47)	-2.60 (-18.00, 23.28)	-6.60 (-6.20, 19.24)	-10.94 (-1.32, 23.34)	4.36 (-24.94, 16.30)	-1.22 (-10.73, 13.32)	-11.64 (-1.86, 25.11)	-5.15 (-16.42, 26.72)	-9.57 (-6.86, 25.78)	-16.84 (-1.97, 34.65)
-5.79 (-20.87, 9.68)	-10.66 (-25.45, 4.21)	-60.75 (-79.71, -41.68)	-13.42 (-28.32, 1.36)	Gliclazide	-3.57 (-13.67, 22.17)	12.93 (-30.94, 5.04)	10.81 (-32.26, 10.62)	6.83 (-16.63, 2.85)	2.50 (-12.12, 7.31)	17.78 (-38.73, 2.96)	12.20 (-25.51, 1.12)	1.77 (-15.69, 11.97)	8.27 (-30.09, 13.35)	3.86 (-19.82, 11.84)	-3.39 (-16.27, 21.96)
-9.37 (-22.39, 2.86)	-14.27 (-29.35, -0.23)	-64.34 (-83.48, -46.27)	-17.00 (-34.64, -0.62)	-3.57 (-22.17, 13.67)	Glimepiride	16.53 (-35.70, 1.42)	14.43 (-35.71, 5.82)	10.40 (-26.45, 4.24)	6.07 (-23.21, 9.98)	21.35 (-42.85, -1.21)	15.79 (-28.62, -4.12)	5.40 (-19.76, 7.66)	11.90 (-34.04, 9.16)	7.45 (-25.51, 9.14)	0.26 (-17.34, 15.23)
7.15 (-8.90, 23.62)	2.21 (-13.86, 18.49)	-47.82 (-67.77, -27.76)	-0.49 (-14.47, 13.41)	12.93 (-5.04, 30.94)	16.53 (-1.42, 35.70)	Insulin	-2.11 (-19.76, 23.99)	-6.10 (-9.81, 22.00)	-10.45 (-5.85, 26.82)	4.82 (-26.88, 17.21)	-0.74 (-13.28, 14.73)	-11.15 (-4.45, 26.69)	-4.62 (-18.19, 27.49)	-9.05 (-9.50, 27.33)	-16.35 (-3.88, 35.45)
5.03 (-13.73, 24.13)	0.13 (-18.72, 19.09)	-49.91 (-72.14, -27.74)	-2.60 (-23.28, 18.00)	10.81 (-10.62, 32.26)	14.43 (-5.82, 35.71)	-2.11 (-23.99, 19.76)	Ipragliflozin	-3.98 (-15.54, 23.32)	-8.35 (-12.02, 28.83)	6.94 (-31.26, 17.10)	1.39 (-18.24, 15.49)	-9.02 (-9.52, 27.52)	-2.55 (-22.38, 27.24)	-6.96 (-14.34, 27.94)	-14.21 (-8.03, 35.65)
1.03 (-10.93, 13.57)	-3.87 (-15.33, 7.91)	-53.90 (-70.47, -37.12)	-6.60 (-19.24, 6.20)	6.83 (-2.85, 16.63)	10.40 (-4.24, 26.45)	-6.10 (-22.00, 9.81)	-3.98 (-23.32, 15.54)	Liraglutide	-4.34 (-3.55, 12.52)	10.95 (-29.63, 7.71)	5.39 (-15.04, 4.45)	-5.04 (-5.22, 15.35)	1.45 (-21.10, 18.22)	-2.97 (-9.76, 15.52)	-10.22 (-7.04, 26.58)
-3.31 (-16.98, 10.74)	-8.20 (-21.64, 5.16)	-58.24 (-76.13, -40.33)	-10.94 (-23.34, 1.32)	2.50 (-7.31, 12.12)	6.07 (-9.98, 23.21)	-10.45 (-26.82, 5.85)	-8.35 (-28.83, 12.02)	-4.34 (-12.52, 3.55)	Metformin	15.29 (-35.27, 4.48)	9.73 (-21.37, 1.77)	-0.71 (-11.66, 12.88)	5.80 (-26.63, 14.94)	1.36 (-16.11, 13.06)	-5.88 (-12.63, 23.20)
12.00 (-5.90, 30.40)	7.05 (-10.42, 24.85)	-42.96 (-64.10, -21.69)	4.36 (-16.30, 24.94)	17.78 (-2.96, 38.73)	21.35 (1.21, 42.85)	4.82 (-17.21, 26.88)	6.94 (-17.10, 31.26)	10.95 (-7.71, 29.63)	15.29 (-4.48, 35.27)	Ozempic	-5.55 (-11.64, 22.99)	-15.98 (0.38, 31.64)	-9.50 (-6.71, 25.68)	-13.90 (-5.88, 33.51)	-21.17 (-1.41, 42.76)
6.43 (-2.02, 15.30)	1.53 (-7.06, 10.18)	-48.53 (-62.97, -34.13)	-1.22 (-13.32, 10.73)	12.20 (-1.12, 25.51)	15.79 (4.12, 28.62)	-0.74 (-14.73, 13.28)	1.39 (-15.49, 18.24)	5.39 (-4.45, 15.04)	9.73 (-1.77, 21.37)	-5.55 (-22.99, 11.64)	Pioglitazone	-10.43 (2.75, 17.90)	-3.94 (-14.50, 22.30)	-8.35 (-4.58, 20.92)	-15.58 (1.27, 28.96)
-4.00 (-12.96, 5.45)	-8.92 (-16.92, -0.61)	-58.97 (-73.32, -44.57)	-11.64 (-25.11, 1.86)	1.77 (-11.97, 15.69)	5.40 (-7.66, 19.76)	-11.15 (-26.69, 4.45)	-9.02 (-27.52, 9.52)	-5.04 (-15.35, 5.22)	-0.71 (-12.88, 11.66)	-15.98 (-31.64, -0.38)	-10.43 (-17.90, -2.75)	Placebo	6.47 (-23.24, 10.32)	2.10 (-14.12, 9.85)	-5.16 (-10.82, 20.27)
2.48 (-16.49, 21.88)	-2.43 (-20.94, 16.37)	-52.45 (-74.55, -30.29)	-5.15 (-26.72, 16.42)	8.27 (-13.35, 30.09)	11.90 (-9.16, 34.04)	-4.62 (-27.49, 18.19)	-2.55 (-27.24, 22.38)	1.45 (-18.22, 21.10)	5.80 (-14.94, 26.63)	-9.50 (-25.68, 6.71)	-3.94 (-22.30, 14.50)	6.47 (-10.32, 23.24)	Rybelsus	-4.41 (-16.30, 24.87)	-11.67 (-11.72, 34.09)
-1.93 (-16.00, 12.82)	-6.82 (-19.47, 6.22)	-56.87 (-74.90, -38.57)	-9.57 (-25.78, 6.86)	3.86 (-11.84, 19.82)	7.45 (-9.14, 25.51)	-9.05 (-27.33, 9.50)	-6.96 (-27.94, 14.34)	-2.97 (-15.52, 9.76)	1.36 (-13.06, 16.11)	-13.90 (-33.51, 5.88)	-8.35 (-20.92, 4.58)	2.10 (-9.85, 14.12)	-4.41 (-24.87, 16.30)	Sitagliptin	-7.23 (-11.74, 25.54)
-9.17 (-24.35, 7.27)	-14.08 (-29.75, 2.65)	-64.15 (-83.55, -43.69)	-16.84 (-34.65, 1.97)	-3.39 (-21.96, 16.27)	0.26 (-15.23, 17.34)	-16.35 (-35.45, 3.88)	-14.21 (-35.65, 8.03)	-10.22 (-26.58, 7.04)	-5.88 (-23.20, 12.63)	-21.17 (-42.76, 1.41)	-15.58 (-28.96, -1.27)	-5.16 (-20.27, 10.82)	-11.67 (-34.09, 11.72)	-7.23 (-25.54, 11.74)	Tofogliflozin
