# Supplementary material for: Comparison of the efficacy of antidiabetic agents in type 2 diabetes with MASLD: a network meta-analysis
Source: Front Endocrinol (Lausanne). 2026 Jan 7;16:1659740. doi: 10.3389/fendo.2025.1659740 (PMC12819300; doi:10.3389/fendo.2025.1659740)
Supplement: Supplementary file 2 [file Table2.xlsx]

## Sheet: 联赛AST
Dapagliflozin	Empagliflozin	Ertugliflozin	Exenatide	Gliclazide	Glimepiride	Insulin	Ipragliflozin	Liraglutide	Metformin	Ozempic	Pioglitazone	Placebo	Rybelsus	Sitagliptin	Tofogliflozin
Dapagliflozin	3.26 ( -23.03, 16.46)	25.08 ( -54.73, 4.42)	5.06 ( -33.01, 22.84)	-0.28 ( -29.37, 29.87)	-0.50 ( -23.58, 24.42)	9.57 ( -41.49, 22.30)	13.47 ( -47.22, 20.20)	0.32 ( -23.70, 22.95)	-0.78 ( -25.83, 27.14)	4.39 ( -38.78, 30.18)	8.41 ( -24.70, 7.58)	-7.60 ( -8.62, 23.85)	-4.58 ( -29.62, 39.03)	-4.09 ( -21.49, 29.68)	5.66 (-33.37, 22.09)
3.26 (-16.46, 23.03)	Empagliflozin	21.75 ( -51.14, 7.24)	1.74 ( -29.27, 25.59)	-3.55 ( -25.22, 32.11)	-3.76 ( -23.14, 30.55)	6.28 ( -38.06, 25.23)	10.20 ( -43.92, 23.54)	-2.95 ( -19.19, 24.80)	-4.03 ( -21.49, 29.44)	1.13 ( -34.69, 32.61)	5.19 ( -21.36, 10.73)	-10.85 ( -3.64, 25.33)	-7.85 ( -25.61, 41.36)	-7.40 ( -14.24, 28.74)	2.33 (-31.41, 26.57)
25.08 (-4.42, 54.73)	21.75 (-7.24, 51.14)	Ertugliflozin	-19.96 ( -15.02, 55.35)	-25.32 ( -11.28, 61.91)	-25.53 ( -8.96, 60.04)	-15.47 ( -23.00, 54.13)	-11.61 ( -28.37, 51.68)	-24.69 ( -6.89, 56.53)	-25.79 ( -8.20, 59.89)	-20.67 ( -19.74, 61.44)	-16.56 ( -10.12, 43.51)	-32.65 ( -6.08, 59.61)	-29.60 ( -10.53, 70.23)	-29.13 ( -4.35, 62.71)	-19.40 (-16.72, 55.69)
5.06 (-22.84, 33.01)	1.74 (-25.59, 29.27)	-19.96 (-55.35, 15.02)	Exenatide	-5.32 ( -23.48, 34.13)	-5.51 ( -26.86, 38.04)	4.51 ( -32.44, 23.28)	8.42 ( -46.18, 29.29)	-4.69 ( -19.91, 29.34)	-5.80 ( -17.71, 29.24)	-0.63 ( -39.37, 40.56)	3.39 ( -27.08, 20.05)	-12.62 ( -13.50, 38.95)	-9.66 ( -30.01, 49.53)	-9.11 ( -21.74, 39.86)	0.59 (-34.67, 33.57)
-0.28 (-29.87, 29.37)	-3.55 (-32.11, 25.22)	-25.32 (-61.91, 11.28)	-5.32 (-34.13, 23.48)	Gliclazide	-0.15 ( -33.95, 34.50)	9.82 ( -45.54, 25.81)	13.75 ( -53.24, 25.89)	0.65 ( -20.05, 18.78)	-0.48 ( -18.94, 19.90)	4.69 ( -45.45, 36.36)	8.72 ( -35.03, 17.55)	-7.30 ( -19.95, 34.71)	-4.25 ( -36.15, 44.96)	-3.79 ( -26.52, 34.13)	5.94 (-41.91, 30.13)
-0.50 (-24.42, 23.58)	-3.76 (-30.55, 23.14)	-25.53 (-60.04, 8.96)	-5.51 (-38.04, 26.86)	-0.15 (-34.50, 33.95)	Glimepiride	10.02 ( -45.94, 25.52)	13.96 ( -51.19, 23.43)	0.79 ( -29.88, 28.26)	-0.29 ( -31.25, 31.66)	4.86 ( -44.36, 34.66)	8.92 ( -31.62, 13.71)	-7.12 ( -18.18, 32.31)	-4.08 ( -35.09, 43.76)	-3.61 ( -28.01, 35.04)	6.08 (-30.72, 18.56)
9.57 (-22.30, 41.49)	6.28 (-25.23, 38.06)	-15.47 (-54.13, 23.00)	4.51 (-23.28, 32.44)	9.82 (-25.81, 45.54)	10.02 (-25.52, 45.94)	Insulin	3.91 ( -44.48, 37.09)	-9.21 ( -22.03, 40.63)	-10.33 ( -21.78, 42.45)	-5.17 ( -37.73, 48.43)	-1.13 ( -26.73, 28.94)	-17.16 ( -13.37, 47.89)	-14.11 ( -28.70, 57.27)	-13.72 ( -21.60, 48.73)	-3.94 (-33.24, 41.09)
13.47 (-20.20, 47.22)	10.20 (-23.54, 43.92)	-11.61 (-51.68, 28.37)	8.42 (-29.29, 46.18)	13.75 (-25.89, 53.24)	13.96 (-23.43, 51.19)	3.91 (-37.09, 44.48)	Ipragliflozin	-13.12 ( -22.10, 48.30)	-14.26 ( -23.04, 51.38)	-9.05 ( -35.59, 53.72)	-4.97 ( -24.67, 34.64)	-21.05 ( -11.82, 53.96)	-18.02 ( -26.34, 62.87)	-17.50 ( -20.07, 55.01)	-7.81 (-30.54, 46.38)
0.32 (-22.95, 23.70)	-2.95 (-24.80, 19.19)	-24.69 (-56.53, 6.89)	-4.69 (-29.34, 19.91)	0.65 (-18.78, 20.05)	0.79 (-28.26, 29.88)	-9.21 (-40.63, 22.03)	-13.12 (-48.30, 22.10)	Liraglutide	-1.11 ( -14.71, 16.91)	4.09 ( -40.41, 32.43)	8.12 ( -27.28, 10.93)	-7.92 ( -12.14, 28.12)	-4.90 ( -31.20, 41.29)	-4.38 ( -19.42, 28.50)	5.29 (-36.29, 25.79)
-0.78 (-27.14, 25.83)	-4.03 (-29.44, 21.49)	-25.79 (-59.89, 8.20)	-5.80 (-29.24, 17.71)	-0.48 (-19.90, 18.94)	-0.29 (-31.66, 31.25)	-10.33 (-42.45, 21.78)	-14.26 (-51.38, 23.04)	-1.11 (-16.91, 14.71)	Metformin	5.13 ( -43.77, 33.42)	9.22 ( -31.76, 13.40)	-6.80 ( -17.04, 30.86)	-3.81 ( -34.39, 42.42)	-3.36 ( -24.28, 31.15)	6.42 (-39.78, 26.96)
4.39 (-30.18, 38.78)	1.13 (-32.61, 34.69)	-20.67 (-61.44, 19.74)	-0.63 (-40.56, 39.37)	4.69 (-36.36, 45.45)	4.86 (-34.66, 44.36)	-5.17 (-48.43, 37.73)	-9.05 (-53.72, 35.59)	4.09 (-32.43, 40.41)	5.13 (-33.42, 43.77)	Ozempic	4.04 ( -37.81, 29.34)	-11.96 ( -18.38, 42.45)	-8.94 ( -20.67, 38.72)	-8.43 ( -28.91, 45.68)	1.27 (-42.53, 39.97)
8.41 (-7.58, 24.70)	5.19 (-10.73, 21.36)	-16.56 (-43.51, 10.12)	3.39 (-20.05, 27.08)	8.72 (-17.55, 35.03)	8.92 (-13.71, 31.62)	-1.13 (-28.94, 26.73)	-4.97 (-34.64, 24.67)	8.12 (-10.93, 27.28)	9.22 (-13.40, 31.76)	4.04 (-29.34, 37.81)	Pioglitazone	-16.01 ( -1.87, 30.40)	-13.03 ( -20.31, 46.47)	-12.51 ( -10.50, 35.71)	-2.81 (-21.87, 27.63)
-7.60 (-23.85, 8.62)	-10.85 (-25.33, 3.64)	-32.65 (-59.61, -6.08)	-12.62 (-38.95, 13.50)	-7.30 (-34.71, 19.95)	-7.12 (-32.31, 18.18)	-17.16 (-47.89, 13.37)	-21.05 (-53.96, 11.82)	-7.92 (-28.12, 12.14)	-6.80 (-30.86, 17.04)	-11.96 (-42.45, 18.38)	-16.01 (-30.40, -1.87)	Placebo	3.01 ( -33.18, 27.34)	3.51 ( -25.08, 18.05)	13.27 (-41.04, 14.73)
-4.58 (-39.03, 29.62)	-7.85 (-41.36, 25.61)	-29.60 (-70.23, 10.53)	-9.66 (-49.53, 30.01)	-4.25 (-44.96, 36.15)	-4.08 (-43.76, 35.09)	-14.11 (-57.27, 28.70)	-18.02 (-62.87, 26.34)	-4.90 (-41.29, 31.20)	-3.81 (-42.42, 34.39)	-8.94 (-38.72, 20.67)	-13.03 (-46.47, 20.31)	3.01 (-27.34, 33.18)	Rybelsus	0.49 ( -37.78, 36.44)	10.18 (-51.50, 30.52)
-4.09 (-29.68, 21.49)	-7.40 (-28.74, 14.24)	-29.13 (-62.71, 4.35)	-9.11 (-39.86, 21.74)	-3.79 (-34.13, 26.52)	-3.61 (-35.04, 28.01)	-13.72 (-48.73, 21.60)	-17.50 (-55.01, 20.07)	-4.38 (-28.50, 19.42)	-3.36 (-31.15, 24.28)	-8.43 (-45.68, 28.91)	-12.51 (-35.71, 10.50)	3.51 (-18.05, 25.08)	0.49 (-36.44, 37.78)	Sitagliptin	9.76 (-43.10, 23.76)
5.66 (-22.09, 33.37)	2.33 (-26.57, 31.41)	-19.40 (-55.69, 16.72)	0.59 (-33.57, 34.67)	5.94 (-30.13, 41.91)	6.08 (-18.56, 30.72)	-3.94 (-41.09, 33.24)	-7.81 (-46.38, 30.54)	5.29 (-25.79, 36.29)	6.42 (-26.96, 39.78)	1.27 (-39.97, 42.53)	-2.81 (-27.63, 21.87)	13.27 (-14.73, 41.04)	10.18 (-30.52, 51.50)	9.76 (-23.76, 43.10)	Tofogliflozin
